# Supplementary material for: Pan-Cancer Prognostic Role and Targeting Potential of the Estrogen-Progesterone Axis
Source: Front Oncol. 2021 Jul 12;11:636365. doi: 10.3389/fonc.2021.636365 (PMC8311599; doi:10.3389/fonc.2021.636365)
Supplement: Supplementary file 2 [file Table_1.xlsx]

## Sheet: Sheet1
ID	Name	Drug Type	Targets	#Targets
DB07567	(2R,3R,4S)-3-(4-HYDROXYPHENYL)-4-METHYL-2-[4-(2-PYRROLIDIN-1-YLETHOXY)PHENYL]CHROMAN-6-OL	Small Molecule	ESR1	1
DB02715	Compound 18	Small Molecule	ESR1	1
DB09318	Synthetic Conjugated Estrogens, B	Small Molecule	ESR1	1
DB04575	Quinestrol	Small Molecule	ESR1	1
DB11071	Phenyl salicylate	Small Molecule	ESR1	1
DB05233	AP1081	Small Molecule	ESR1	1
DB08737	(3AS,4R,9BR)-4-(4-HYDROXYPHENYL)-1,2,3,3A,4,9B-HEXAHYDROCYCLOPENTA[C]CHROMEN-9-OL	Small Molecule	ESR1	1
DB04938	Ospemifene	Small Molecule	ESR1	1
DB09369	Polyestradiol phosphate	Small Molecule	ESR1	1
DB12450	Propyl Gallate	Small Molecule	ESR1	1
DB00286	Conjugated estrogens	Small Molecule	ESR1	1
DB01357	Mestranol	Small Molecule	ESR1	1
DB04471	2-Phenyl-1-[4-(2-Piperidin-1-Yl-Ethoxy)-Phenyl]-1,2,3,4-Tetrahydro-Isoquinolin-6-Ol	Small Molecule	ESR1	1
DB09070	Tibolone	Small Molecule	ESR1	1
DB07991	N-[(1R)-3-(4-HYDROXYPHENYL)-1-METHYLPROPYL]-2-(2-PHENYL-1H-INDOL-3-YL)ACETAMIDE	Small Molecule	ESR1	1
DB00947	Fulvestrant	Small Molecule	ESR1	1
DB00269	Chlorotrianisene	Small Molecule	ESR1	1
DB05662	NP-50301	Small Molecule	ESR1	1
DB09317	Synthetic Conjugated Estrogens, A	Small Molecule	ESR1	1
DB03802	1-[4-(Octahydro-Pyrido[1,2-a]Pyrazin-2-Yl)-Phenyl]-2-Phenyl-1,2,3,4-Tetrahydro-Isoquinolin-6-Ol	Small Molecule	ESR1	1
DB03742	Compound 4-D	Small Molecule	ESR1	1
DB01878	Benzophenone	Small Molecule	ESR1, ESR2	2
DB04574	Estrone sulfate	Small Molecule	ESR1, ESR2	2
DB06401	Bazedoxifene	Small Molecule	ESR1, ESR2	2
DB08020	(3AS,4R,9BR)-4-(4-HYDROXYPHENYL)-6-(METHOXYMETHYL)-1,2,3,3A,4,9B-HEXAHYDROCYCLOPENTA[C]CHROMEN-8-OL	Small Molecule	ESR1, ESR2	2
DB06249	Arzoxifene	Small Molecule	ESR1, ESR2	2
DB05966	TAS-108	Small Molecule	ESR1, ESR2	2
DB00823	Ethynodiol diacetate	Small Molecule	ESR1, PGR	2
DB00294	Etonogestrel	Small Molecule	ESR1, PGR	2
DB07638	(3AS,4R,9BR)-2,2-DIFLUORO-4-(4-HYDROXYPHENYL)-1,2,3,3A,4,9B-HEXAHYDROCYCLOPENTA[C]CHROMEN-8-OL	Small Molecule	ESR1, ESR2	2
DB05882	CHF 4227	Small Molecule	ESR1, ESR2	2
DB00304	Desogestrel	Small Molecule	ESR1, PGR	2
DB13869	2-Methoxy-6-{(E)-[(4-methylphenyl)imino]methyl}phenol	Small Molecule	ESR1, ESR2	2
DB01431	Allylestrenol	Small Molecule	ESR1, PGR	2
DB07933	Erteberel	Small Molecule	ESR1, ESR2	2
DB00603	Medroxyprogesterone acetate	Small Molecule	ESR1, PGR	2
DB09535	Octocrylene	Small Molecule	ESR1, ESR2	2
