# Supplementary material for: Pan-Cancer Prognostic Role and Targeting Potential of the Estrogen-Progesterone Axis
Source: Front Oncol. 2021 Jul 12;11:636365. doi: 10.3389/fonc.2021.636365 (PMC8311599; doi:10.3389/fonc.2021.636365)
Supplement: Supplementary file 4 [file Table_3.xlsx]

## Sheet: Sheet1
ID	Name	Drug Type	Targets	#Targets
DB00378	Dydrogesterone	Small Molecule	PGR	1
DB06789	Hydroxyprogesterone caproate	Small Molecule	PGR	1
DB06680	Asoprisnil	Small Molecule	PGR	1
DB09124	Medrogestone	Small Molecule	PGR	1
DB04787	Tanaproget	Small Molecule	PGR	1
DB00717	Norethisterone	Small Molecule	PGR	1
DB05253	Proellex	Small Molecule	PGR	1
DB00294	Etonogestrel	Small Molecule	ESR1, PGR	2
DB01431	Allylestrenol	Small Molecule	ESR1, PGR	2
DB00603	Medroxyprogesterone acetate	Small Molecule	ESR1, PGR	2
DB00304	Desogestrel	Small Molecule	ESR1, PGR	2
DB00823	Ethynodiol diacetate	Small Molecule	ESR1, PGR	2
